# Supplementary material for: Opposite trends in incidence of breast cancer in young and old female cohorts in Hungary and the impact of the Covid-19 pandemic: a nationwide study between 2011–2020
Source: Front Oncol. 2023 Sep 18;13:1182170. doi: 10.3389/fonc.2023.1182170 (PMC10545848; doi:10.3389/fonc.2023.1182170)
Supplement: Supplementary file 1 [file DataSheet_1.xlsx]

## Sheet: Supplementary Table 1
	2011	2012	2013	2014	2015	2016	2017	2018	2019	2020
At diagnosis - Female (± SD)	63,4 (±13,62)	63,6 (±13,68)	63,3 (±13,53)	63,8 (±13,47)	63,4 (±13,79)	63,2 (±13,79)	63,1 (±13,87)	63,2 (±13,98)	63,4 (±13,92)	62,9 (±14)
At death - Female (± SD)	71,8 (±13,19)	72,5 (±12,79)	72,9 (±12,59)	73,1 (±12,79)	74 (±12,42)	74,2 (±12,37)	74,5 (±12,65)	75,1 (±12,37)	75,6 (±12,33)	75,8 (±12,03)

## Sheet: Supplementary table 2
Incidence
	Mean annual change % (95% CI) p-value
	2011-2020		2011-2019		2011-2015		2015-2019
Total	-1,37 (-2,46 - -0,04)	0.0424	-0,69 (-1,21 - 0,16)	0.0884	-1,04 (-3,52 - -3,52)	0.4628	-1,04 (-2,61 - 0,04)	0.07
0-29	0,8 (-2,81 - 5,04)	0.6784	1,25 (-2,32 - 6,31)	0.623	1,68 (-11,45 - 18,33)	0.595	-3,79 (-20,67 - 9,51)	0.3348
30-39	2,47 (0,63 - 5,68)	0.0256	3,54 (1,38 - 6,43)	0.0078	1,19 (-1,97 - 3,37)	0.2492	3,61 (-4 - 9,46)	0.1642
40-49	0,83 (-0,6 - 2,75)	0.122	1,02 (-0,26 - 3,09)	0.0996	0,47 (-3,42 - 5,53)	0.64	-0,7 (-2,53 - 2,02)	0.1814
50-59	-1,79 (-2,98 - -0,5)	0.0038	-1,07 (-1,66 - -0,35)	0.0148	-1,98 (-6,52 - 1,51)	0.166	-0,25 (-3,34 - 1,41)	0.9306
60-69	-2,56 (-3,81 - -0,93)	0.0032	-1,91 (-2,66 - -0,82)	0.0048	-2,04 (-5,31 - 1,39)	0.198	-2,44 (-4,55 - -0,78)	0.0328
70-79	-0,47 (-1,97 - 1,16)	0.5616	0,36 (-0,42 - 1,37)	0.3896	1,23 (-1,14 - 4,11)	0.137	-0,45 (-0,71 - -0,05)	0.0284
80-89	-1,89 (-2,8 - -0,69)	0.0058	-1,19 (-2,09 - -0,36)	0.0114	-1,31 (-6,89 - 5,97)	0.181	-0,3 (-1,05 - 0,43)	0.225
90≤	-6,66 (-9,4 - -3,65)	0.0032	-5,47 (-7,89 - -2,89)	0.0082	-5,76 (-12,06 - 2,7)	0.117	-8,45 (-13,86 - -3,63)	0.0284
0-49	2,78 (0,95 - 5,06)	0.021	3,34 (1,98 - 5,37)	0.008	2,63 (-2,56 - 6,51)	0.0648	1,42 (-1,96 - 5,08)	0.389
50≤	-1,55 (-2,81 - -0,17)	0.0274	-0,77 (-1,25 - -0,003)	0.05	-0,76 (-3,43 - 2,03)	0.4786	-1,10 (-2,95 - 0,34)	0.0616
	Total change % (95% CI) p-value
	2011-2020		2011-2019		2011-2015		2015-2019
Total	-11,71 (-20,05 - -0,4)	0.0424	-5,41 (-9,24 - 1,32)	0.0885	-4,09 (-13,35 - 4,18)	0.4628	-4,1 (-10,02 - 0,17)	0.07
0-29	7,39 (-22,62 - 55,71)	0.6784	10,48 (-17,15 - 63,1)	0.623	6,89 (-38,51 - 96,04)	0.595	-14,32 (-60,4 - 43,82)	0.3348
30-39	24,56 (5,84 - 64,38)	0.0256	32,09 (11,59 - 64,62)	0.0078	4,84 (-7,66 - 14,19)	0.2492	15,23 (-15,06 - 43,56)	0.1642
40-49	7,73 (-5,28 - 27,7)	0.122	8,41 (-2,08 - 27,58)	0.0996	1,91 (-13,01 - 24,01)	0.64	-2,78 (-9,75 - 8,34)	0.1814
50-59	-15,02 (-23,82 - -4,38)	0.0038	-8,22 (-12,5 - -2,75)	0.0148	-7,68 (-23,65 - 6,17)	0.166	-1 (-12,7 - 5,76)	0.9306
60-69	-20,8 (-29,47 - -8,07)	0.0032	-14,28 (-19,4 - -6,35)	0.0048	-7,93 (-19,59 - 5,69)	0.198	-9,39 (-17 - -3,1)	0.0328
70-79	-4,14 (-16,42 - 10,91)	0.5616	2,92 (-3,28 - 11,49)	0.3896	5,01 (-4,47 - 17,5)	0.137	-1,78 (-2,82 - -0,21)	0.0284
80-89	-15,77 (-22,57 - -6,07)	0.0058	-9,14 (-15,54 - -2,86)	0.0114	-5,14 (-24,83 - 26,1)	0.181	-1,19 (-4,13 - 1,73)	0.225
90≤	-46,23 (-58,87 - -28,45)	0.0032	-36,22 (-48,16 - -20,9)	0.0082	-21,14 (-40,19 - 11,26)	0.117	-29,76 (-44,95 - -13,76)	0.0284
0-49	28,04 (8,84 - 55,96)	0.021	30,02 (17,01 - 51,97)	0.008	10,94 (-9,84 - 28,71)	0.0648	5,81 (-7,6 - 21,9)	0.389
50≤	-13,12 (-22,61 - -1,53)	0.0274	-5,97 (-9,54 - -0,02)	0.05	-3,01 (-13,04 - 8,35)	0.4786	-4,33 (-11,28 - 1,38)	0.0616
	Trend change % (95% CI) p-value
	2015-2019 vs 2011-2015		2020 vs 2019
Total	0,02 (-2,86 - 3,58)	0.9248	-11,68 (-30,83 - 12,77)	0.3192
0-29	-4,35 (-27,1 - 18,46)	0.5875	9,22 (-30,56 - 71,81)	0.7027
30-39	1,82 (-9,12 - 10,27)	0.5163	-11,08 (-24,16 - 4,27)	0.1483
40-49	-1,07 (-9,11 - 6,15)	0.6775	1,1 (-6,92 - 9,82)	0.7948
50-59	1,7 (-2,87 - 7,72)	0.3403	-17,82 (-24,05 - -11,09)	<0,0001
60-69	-0,46 (-4,83 - 3,76)	0.6588	-11,78 (-17,13 - -6,07)	0.0001
70-79	-1,53 (-4,21 - 1,08)	0.0981	-13,73 (-19,3 - -7,78)	<0,0001
80-89	0,92 (-3,48 - 7,46)	0.6207	-16,86 (-24,8 - -8,08)	0.0003
90≤	-2,27 (-21,44 - 11,43)	0.6589	-25,57 (-43,51 - -1,92)	0.0359
0-49	-1,25 (-10,16 - 6,09)	0.656
50≤	-0,32 (-3,44 - 3,26)	0.677

## Sheet: Supplementary table 3
Mortality
	Mean annual change % (95% CI) p-value
	2011-2019		2011-2015		2015-2019
Total	-0,58 (-1,31 - 0,27)	0.1006	-0,11 (-2,5 - 2,19)	0.7636	-1,53 (-3,52 - 0,66)	0.1912
0-29	0,9 (-13,08 - 16,32)	0.8862	14,97 (-49,49 - 157,62)	0.3008	1,04 (-32,72 - 56,43)	0.9824
30-39	0,74 (-3,49 - 7,41)	0.9238	0,31 (-10,55 - 8,96)	0.9	-2,45 (-27,92 - 30,33)	0.5064
40-49	-2,7 (-6,27 - 0,68)	0.0748	-6,37 (-10,66 - -2,27)	0.0356	2,84 (-9,18 - 13,69)	0.4226
50-59	-1,36 (-3,17 - 0,45)	0.1068	-0,55 (-3,25 - 1,63)	0.5428	-3,32 (-7,83 - 2,9)	0.0612
60-69	-1,1 (-2,55 - 0,54)	0.1086	1,15 (-2,33 - 4,33)	0.3764	-3,54 (-9,15 - 1,62)	0.1598
70-79	0,38 (-0,94 - 2,08)	0.4154	0,52 (-0,56 - 1,53)	0.2276	-0,76 (-8,21 - 6,42)	0.8412
80-89	0,52 (-0,63 - 1,72)	0.2222	0,78 (-6,43 - 13,23)	0.508	0,35 (-4,74 - 4,13)	0.9594
90≤	-2,69 (-4,58 - -1,59)	0.0026	-2,73 (-5,86 - -1,33)	0.0336	-2,82 (-10,96 - 4,19)	0.1466
0-49	-0,13 (-2,73 - 2,09)	0.8452	-2,46 (-5,3 - 3,64)	0.1828	2,96 (-6,87 - 21,14)	0.3424
50≤	0,21 (-0,74 - 1,5)	0.3652	1,08 (-2,12 - 4,31)	0.2084	-1,31 (-3,85 - 1,5)	0.2284
	Total change % (95% CI) p-value
	2011-2019		2011-2015		2015-2019
Total	-4,55 (-10,04 - 2,16)	0.1006	-0,46 (-9,62 - 9,05)	0.7636	-5,98 (-13,36 - 2,66)	0.1912
0-29	7,42 (-67,41 - 235,19)	0.8862	74,71 (-93,49 - 4305,01)	0.3008	4,24 (-79,51 - 498,83)	0.9824
30-39	6,08 (-24,74 - 77,09)	0.9238	1,24 (-35,98 - 40,98)	0.9	-9,46 (-73 - 188,56)	0.5064
40-49	-19,65 (-40,43 - 5,54)	0.0748	-23,15 (-36,28 - -8,77)	0.0356	11,85 (-31,96 - 67,07)	0.4226
50-59	-10,37 (-22,72 - 3,62)	0.1068	-2,18 (-12,39 - 6,7)	0.5428	-12,65 (-27,83 - 12,12)	0.0612
60-69	-8,46 (-18,64 - 4,42)	0.1086	4,67 (-8,98 - 18,46)	0.3764	-13,43 (-31,86 - 6,62)	0.1598
70-79	3,1 (-7,29 - 17,94)	0.4154	2,08 (-2,22 - 6,25)	0.2276	-3,02 (-29,02 - 28,24)	0.8412
80-89	4,23 (-4,92 - 14,6)	0.2222	3,15 (-23,34 - 64,37)	0.508	1,42 (-17,67 - 17,57)	0.9594
90≤	-19,6 (-31,28 - -12,05)	0.0026	-10,46 (-21,46 - -5,23)	0.0336	-10,8 (-37,15 - 17,83)	0.1466
0-49	-1,02 (-19,86 - 17,98)	0.8452	-9,49 (-19,58 - 15,39)	0.1828	12,4 (-24,77 - 115,37)	0.3424
50≤	1,66 (-5,79 - 12,65)	0.3652	4,38 (-8,21 - 18,39)	0.2084	-5,15 (-14,53 - 6,15)	0.2284
	Trend change % (95% CI) p-value
	2015-2019 vs 2011-2015		2020 vs 2019
Total	-1,2 (-5,19 - 2,29)	0.3501	-2,63 (-38,08 - 53,1)	0.9081
0-29	-15,98 (-65,13 - 140,17)	0.5073	101,64 (-63,07 - 1000,92)	0.418
30-39	-3,85 (-31,39 - 30,46)	0.5367	-1,63 (-40,95 - 63,88)	0.9497
40-49	10,22 (-3,77 - 26,68)	0.128	3,72 (-17,04 - 29,69)	0.7483
50-59	-2,49 (-8 - 4,59)	0.3332	-13,12 (-27,3 - 3,82)	0.1217
60-69	-4,27 (-11,63 - 2,18)	0.1302	7,42 (-5 - 21,46)	0.2535
70-79	-1,53 (-9,02 - 12,13)	0.4895	3,93 (-6,72 - 15,8)	0.4845
80-89	0,33 (-11,97 - 8,99)	0.8041	-3,33 (-14,82 - 9,72)	0.6006
90≤	0,21 (-8,69 - 8,87)	0.791	-8,09 (-29,34 - 19,54)	0.5292
0-49	5,3 (-6,4 - 20,66)	0.2641
50≤	-2,09 (-8,02 - 2,36)	0.3033

## Sheet: Supplementary table 4
Number of newly diagnosed breast cancer by age cohorts
	2011	2012	2013	2014	2015	2016	2017	2018	2019	2020
0-29	48	35	41	36	48	47	37	51	36	39
30-39	341	346	350	322	333	343	367	367	325	284
40-49	930	873	938	930	1046	1124	1144	1116	1114	1129
50-59	1790	1651	1600	1577	1410	1441	1320	1338	1363	1130
60-69	2357	2204	2242	2351	2306	2382	2334	2296	2102	1824
70-79	1729	1632	1726	1794	1806	1794	1794	1829	1839	1615
80-89	888	929	820	902	840	831	823	831	834	698
90≤	150	128	130	119	145	145	122	131	116	89
Total	8233	7798	7847	8031	7934	8107	7941	7959	7729	6808
Number of yearly cause-specific mortality by age cohorts
	2011	2012	2013	2014	2015	2016	2017	2018	2019	2020
0-19
0-29	3	2	1	6	3	2	2	4	2	4
30-39	51	44	47	50	43	40	61	43	30	29
40-49	138	133	121	130	114	117	136	105	151	157
50-59	347	329	315	309	298	296	260	250	259	227
60-69	495	514	527	516	591	551	531	561	495	523
70-79	552	563	576	583	584	663	578	588	638	675
80-89	456	423	482	415	486	445	451	483	485	472
90-X	96	88	98	98	101	109	104	93	114	108
Total	2138	2096	2167	2107	2220	2223	2123	2127	2174	2195
Rates of breast cancer		European Standard population 1976
	2011	2012	2013	2014	2015	2016	2017	2018	2019	2020
Incidence rate	116.731	108.67	109.977	111.013	109.697	112.497	109.608	109.694	106.165	94.0589
Lower limit	114.209	106.258	107.543	108.585	107.284	110.048	107.197	107.284	103.798	91.8246
Upper limit	119.252	111.082	112.41	113.441	112.111	114.946	112.019	112.104	108.532	96.2932
Mortality rate	26.6517	25.9569	26.1428	25.7657	26.3434	26.3092	25.181	24.5636	24.9719	24.9386
Lower limit	25.5219	24.8457	25.0421	24.6655	25.2475	25.2155	24.1098	23.5197	23.9222	23.8953
Upper limit	27.7814	27.0682	27.2435	26.8658	27.4392	27.4029	26.2521	25.6076	26.0217	25.9819
Mortality per incidence ratio	0.228317	0.23886	0.237712	0.232095	0.240146	0.233865	0.229736	0.223929	0.235219	0.265138
Lower limit	0.223466	0.233824	0.232856	0.227153	0.235334	0.229131	0.224911	0.219229	0.230469	0.260227
Upper limit	0.232963	0.243677	0.242358	0.236826	0.24475	0.238398	0.234354	0.228427	0.239761	0.26982
Rates of breast cancer		European Standard population 2013
	2011	2012	2013	2014	2015	2016	2017	2018	2019	2020
Incidence rate	152.064	142.429	143.091	145.174	142.901	145.458	141.669	141.731	137.297	120.543
Lower limit	148.779	139.268	139.925	141.998	139.757	142.292	138.553	138.617	134.236	117.679
Upper limit	155.349	145.59	146.258	148.349	146.046	148.625	144.785	144.844	140.358	123.406
Mortality rate	39.3581	38.3759	39.2157	37.9504	39.3465	39.3985	37.3315	36.9184	37.6569	37.6397
Lower limit	37.6898	36.7329	37.5645	36.33	37.7097	37.7607	35.7435	35.3494	36.0739	36.065
Upper limit	41.0265	40.0188	40.8668	39.5709	40.9832	41.0364	38.9195	38.4874	39.2398	39.2143
Mortality per incidence ratio	0.258826	0.269439	0.27406	0.261414	0.27534	0.270858	0.263511	0.260483	0.274272	0.312252
Lower limit	0.253327	0.263758	0.268461	0.255848	0.269823	0.265375	0.257976	0.255016	0.268734	0.306469
Upper limit	0.264093	0.274873	0.279417	0.266743	0.280619	0.276107	0.268808	0.265715	0.279569	0.317766
Age specific mortality Rate per 100,000 Person years
Age cohort	2011	2012	2013	2014	2015	2016	2017	2018	2019	2020
0-29	0.183499	0.126174	0.0637251	0.385609	0.194396	0.130784	0.131785	0.265118	0.133356	0.268902
30-39	6.45107	5.66957	6.1448	6.72121	6.01198	5.82439	9.21904	6.70284	4.79002	4.71194
40-49	21.2059	19.9306	17.8068	18.6299	15.7369	15.6216	17.7603	13.5333	19.3089	20.028
50-59	46.4353	44.2714	43.7143	44.6895	45.058	46.4272	41.5337	39.9474	41.1061	35.7113
60-69	76.5899	77.2046	77.7957	74.2345	82.5603	75.0091	71.6934	76.2493	68.0603	73.1102
70-79	115.641	117.561	119.151	118.978	117.946	133.51	115.256	115.257	122.651	127.474
80-89	181.325	169.67	192.115	164.133	191.483	174.948	176.476	188.048	187.527	181.291
90≤	271.962	255.547	261.567	246.237	241.491	247.387	227.243	197.343	234.64	215.653
0-49	6.24143	5.91051	5.60785	6.20476	5.36392	5.36262	6.7571	5.19455	6.29283	6.58147
50≤	90.1888	88.2779	92.0831	88.5586	95.0191	95.2403	88.6854	90.7751	91.1311	91.5121
Age specific incidence Rate per 100,000 Person years
Age cohort	2011	2012	2013	2014	2015	2016	2017	2018	2019	2020
0-29	2.93598	2.20804	2.61273	2.31365	3.11034	3.07343	2.43802	3.38025	2.40041	2.6218
30-39	43.1336	44.5834	45.7592	43.2846	46.5579	49.9442	55.4654	57.2079	51.8919	46.1445
40-49	142.909	130.823	138.04	133.275	144.393	150.074	149.396	143.84	142.451	144.023
50-59	239.536	222.165	222.041	228.075	213.194	226.019	210.864	213.798	216.322	177.77
60-69	364.692	331.048	330.964	338.227	322.139	324.268	315.127	312.065	289.015	254.977
70-79	362.217	340.78	357.04	366.116	364.743	361.262	357.733	358.511	353.534	304.994
80-89	353.107	372.632	326.835	356.741	330.958	326.7	322.039	323.536	322.468	268.095
90≤	424.941	371.704	346.977	299.002	346.695	329.093	266.573	277.978	238.757	177.712
0-49	42.9533	41.4852	44.1873	43.0573	47.945	51.1832	52.6934	52.56	50.8581	50.4369
50≤	329.323	310.299	309.887	321.216	310.704	315.402	305.968	307.018	297.968	254.749

## Sheet: Support data for Fig 3 
	Age		# of BC patients					Rate ratio (95% CI)						p value
1	Incidence		2020		2019
2	0-29		39	vs.	36			1.09	(	0.69	-	1.72	)	0.7027								0.63	0.4			-0.09
3	30-39		284	vs.	325			0.89	(	0.76	-	1.04	)	0.1483								0.15	0.13			0.11
4	40-49		1129	vs.	1114			1.01	(	0.93	-	1.1	)	0.7948								0.09	0.08			-0.01
5	50-59		1130	vs.	1363			0.82	(	0.76	-	0.89	)	0								0.07	0.06			0.18
6	60-69		1824	vs.	2102			0.88	(	0.83	-	0.94	)	0.0001								0.06	0.05			0.12
7	70-79		1615	vs.	1839			0.86	(	0.81	-	0.92	)	0								0.06	0.05			0.14
8	80-89		698	vs.	834			0.83	(	0.75	-	0.92	)	0.0003								0.09	0.08			0.17
9	90≤		89	vs.	116			0.74	(	0.56	-	0.98	)	0.0359								0.24	0.18			0.26
10	Total		6808	vs.	7729			0.88	(	0.69	-	1.13	)	0.3192								0.25	0.19			0.12
11	Cause specific mortality																					0	0
12	0-29		4	vs.	2			2.02	(	0.37	-	11.01	)	0.418								8.99	1.65
13	30-39		29	vs.	30			0.98	(	0.59	-	1.64	)	0.9497								0.66	0.39
14	40-49		157	vs.	151			1.04	(	0.83	-	1.3	)	0.7483								0.26	0.21
15	50-59		227	vs.	259			0.87	(	0.73	-	1.04	)	0.1217								0.17	0.14
16	60-69		523	vs.	495			1.07	(	0.95	-	1.21	)	0.2535								0.14	0.12
17	70-79		675	vs.	638			1.04	(	0.93	-	1.16	)	0.4845								0.12	0.11
18	80-89		472	vs.	485			0.97	(	0.85	-	1.1	)	0.6006								0.13	0.12
19	90≤		108	vs.	114			0.92	(	0.71	-	1.2	)	0.5293								0.28	0.21
20	Total		2195	vs.	2174			1	(	0.64	-	1.57	)	0.9709								0.57	0.36			0
21	All-cause mortality																					0	0			1
22	0-29		3	vs.	2			1.51	(	0.25	-	9.05	)	0.6505								7.54	1.26			-0.51
23	30-39		27	vs.	32			0.86	(	0.51	-	1.43	)	0.5597								0.57	0.35			0.14
24	40-49		165	vs.	159			1.04	(	0.83	-	1.29	)	0.7552								0.25	0.21			-0.04
25	50-59		314	vs.	332			0.94	(	0.8	-	1.09	)	0.4121								0.15	0.14			0.06
26	60-69		936	vs.	854			1.11	(	1.02	-	1.22	)	0.0221								0.11	0.09			-0.11
27	70-79		1512	vs.	1420			1.05	(	0.97	-	1.12	)	0.2229								0.07	0.08			-0.05
28	80-89		1763	vs.	1594			1.1	(	1.03	-	1.18	)	0.0063								0.08	0.07			-0.1
29	90≤		554	vs.	516			1.04	(	0.92	-	1.17	)	0.5032								0.13	0.12			-0.04
30	Total		5274	vs.	4909			1.06	(	0.79	-	1.43	)	0.7038								0.37	0.27			-0.06
																										1
						Decreased rate ratio
